# Supplementary material for: Chigger mite (Eutrombicula alfreddugesi) ectoparasitism does not contribute to sex differences in growth rate in eastern fence lizards (Sceloporus undulatus)
Source: Ecol Evol. 2023 Oct 11;13(10):e10590. doi: 10.1002/ece3.10590 (PMC10565727; doi:10.1002/ece3.10590)
Supplement: Supplementary file 1 — Appendix S1. [file ECE3-13-e10590-s004.csv]

ToeClip	Year	Age	Sex	Date1	Mass1	SVL1	Mites1	Date2	Mass2	SVL2	Mites2	GrowthRate
145	2016	Y	F	42543	3.90	48.5	95	.	.	.	.	.
147	2016	Y	M	42543	3.25	44.0	46	.	.	.	.	.
158	2016	Y	F	42543	6.05	57.0	64	42564	8.20	62.5	163	0.29
161	2016	Y	M	.	.	.	.	42565	4.50	51.0	149	0.31
165	2016	Y	F	42543	5.20	55.0	54	42565	7.20	60.0	104	0.28
167	2016	Y	F	42543	6.10	54.0	62	.	.	.	.	.
174	2016	Y	M	.	.	.	.	42564	5.35	55.0	120	0.25
176	2016	Y	F	42545	5.40	55.0	100	42565	7.25	61.0	85	0.36
178	2016	Y	F	42543	5.20	52.5	65	42564	7.50	60.0	84	0.34
181	2016	Y	M	42543	4.10	50.0	44	42564	4.90	53.5	120	0.16
183	2016	Y	F	42543	3.90	50.0	49	.	.	.	.	.
185	2016	Y	F	42543	5.10	52.5	40	42565	7.15	60.5	178	0.37
187	2016	Y	F	42543	2.60	44.0	69	42565	4.10	50.0	68	0.27
341	2016	Y	F	42543	3.60	46.0	25	42565	5.15	53.0	102	0.33
343	2016	Y	F	42543	2.80	44.0	38	42565	3.50	47.5	28	0.17
345	2016	Y	M	42543	2.80	43.0	29	.	.	.	.	.
347	2016	Y	M	42543	4.00	48.0	59	.	.	.	.	.
361	2016	Y	F	42543	4.90	53.5	3	.	.	.	.	.
363	2016	Y	F	42545	2.50	40.5	72	42565	4.00	48.5	111	0.39
365	2016	Y	F	42545	3.00	44.0	21	42565	5.20	51.5	85	0.36
367	2016	Y	F	.	.	.	.	42564	6.20	57.0	86	.
381	2016	Y	M	42545	7.00	60.0	92	42565	8.80	61.0	125	0.07
383	2016	Y	F	42545	2.30	43.0	67	42564	3.30	49.0	125	0.31
387	2016	Y	F	42545	3.60	46.0	26	.	.	.	.	.
411	2016	Y	M	42545	3.50	49.0	23	.	.	.	.	.
413	2016	Y	M	42545	3.85	49.0	97	42564	4.60	53.0	121	0.22
414	2016	Y	M	42543	2.90	43.0	66	.	.	.	.	.
415	2016	Y	M	42543	4.65	48.5	69	42565	6.15	.	110	.
416	2016	Y	M	42543	4.80	53.0	60	.	.	.	.	.
417	2016	Y	F	42543	3.00	45.0	38	42564	4.40	51.5	126	0.30
418	2016	Y	F	42545	5.20	.	74	.	.	.	.	.
431	2016	Y	M	42545	3.05	45.0	72	42565	4.20	51.5	87	0.34
433	2016	Y	M	42543	4.00	48.0	51	42565	4.70	53.0	131	0.23
434	2016	Y	F	42545	.	.	132	.	.	.	.	.
435	2016	Y	M	42543	4.40	50.0	34	.	.	.	.	.
437	2016	Y	F	42545	5.05	54.0	11	42565	6.95	61.5	19	0.37
438	2016	Y	F	42545	4.20	50.5	39	42565	6.15	57.0	118	0.34
441	2016	Y	F	42545	5.75	55.0	73	42565	8.40	60.0	239	0.28
443	2016	Y	M	42543	6.90	57.0	44	42564	7.80	59.5	140	0.16
445	2016	Y	F	42543	3.70	47.0	42	42564	4.85	52.0	104	0.20
447	2016	Y	M	42543	3.90	48.0	40	.	.	.	.	.
451	2016	Y	F	42545	2.90	44.5	67	.	.	.	.	.
453	2016	Y	F	42543	4.50	50.5	63	42565	7.00	58.5	112	0.34
454	2016	Y	M	42543	5.60	55.0	153	42564	7.15	58.5	212	0.23
455	2016	Y	F	42543	4.60	52.0	69	42564	7.00	58.5	173	0.39
456	2016	Y	M	42543	5.05	52.0	125	42565	6.70	57.0	221	0.22
457	2016	Y	M	42543	3.40	46.0	55	42564	4.60	52.0	186	0.26
458	2016	Y	M	42543	3.60	48.0	8	42565	5.70	55.0	144	0.34
461	2016	Y	F	42545	3.80	49.0	103	.	.	.	.	.
465	2016	Y	M	42543	3.00	45.5	71	.	.	.	.	.
467	2016	Y	M	42543	4.15	48.5	19	.	.	.	.	.
471	2016	Y	F	42543	6.50	57.0	40	42564	7.90	63.5	132	0.29
473	2016	Y	M	.	.	.	.	42565	3.45	47.5	89	0.16
474	2016	Y	F	42543	3.85	48.5	46	42564	5.60	55.0	96	0.29
475	2016	Y	M	42545	4.90	52.0	74	42565	5.95	55.5	171	0.21
477	2016	Y	M	42543	4.15	49.5	87	42564	5.15	55.0	145	0.26
478	2016	Y	M	.	.	.	.	42564	6.10	56.0	129	0.22
481	2016	Y	F	42545	5.40	55.0	71	.	.	.	.	.
483	2016	Y	M	42545	5.30	53.0	28	42564	6.95	58.0	84	0.24
487	2016	Y	M	42545	3.60	46.5	72	.	.	.	.	.
541	2016	Y	M	42545	6.00	55.5	87	42565	6.85	57.0	302	0.13
543	2016	Y	F	42543	2.50	42.0	63	.	.	.	.	.
545	2016	Y	M	42543	3.90	48.0	61	.	.	.	.	.
546	2016	Y	M	42543	6.30	56.0	67	42565	7.15	60.5	97	0.23
547	2016	Y	M	42543	4.10	50.0	58	.	.	.	.	.
548	2016	Y	M	42545	3.90	49.0	62	42564	4.85	52.5	139	0.25
561	2016	Y	M	42543	3.80	47.5	2	.	.	.	.	.
563	2016	Y	M	42543	3.50	46.0	52	.	.	.	.	.
564	2016	Y	F	.	.	.	.	42565	6.00	55.0	128	0.30
565	2016	Y	M	42543	4.40	49.0	19	.	.	.	.	.
567	2016	Y	M	42543	4.85	52.0	73	42564	5.40	55.0	161	0.21
568	2016	Y	M	42545	4.40	50.0	35	.	.	.	.	.
581	2016	Y	F	42545	5.00	53.0	114	42564	6.85	59.0	101	0.35
583	2016	Y	M	42543	5.10	53.0	107	42564	6.65	59.0	103	0.34
584	2016	Y	M	42545	4.55	52.0	87	.	.	.	.	.
585	2016	Y	M	42543	3.15	45.0	62	42564	4.00	49.0	118	0.23
587	2016	Y	M	42543	5.10	52.0	48	42564	7.20	58.5	170	0.30
611	2016	Y	F	42543	4.90	52.0	33	42565	7.60	59.5	142	0.37
613	2016	Y	F	42543	3.90	48.0	85	42564	4.95	53.5	212	0.28
615	2016	Y	F	42543	3.90	49.0	85	42564	5.00	54.5	195	.
616	2016	Y	M	42543	2.90	46.0	37	42564	3.40	49.0	87	0.18
617	2016	Y	M	42545	4.80	53.0	18	42564	6.10	56.5	72	0.17
633	2016	Y	M	42545	2.55	43.5	62	.	.	.	.	.
635	2016	Y	M	42543	4.60	50.0	58	.	.	.	.	.
637	2016	Y	F	42543	3.65	47.0	53	42564	5.55	53.0	45	0.27
673	2016	Y	F	.	.	.	.	42565	6.15	58.0	71	.
677	2016	Y	F	.	.	.	.	42564	4.15	50.0	160	.
716	2016	Y	F	.	.	.	.	42564	3.50	47.0	10	.
736	2016	Y	M	.	.	.	.	42565	3.75	50.0	162	.
741	2016	Y	M	42545	5.25	53.5	27	.	.	.	.	.
743	2016	Y	M	42545	4.30	50.0	61	42565	5.85	55.0	68	0.29
745	2016	Y	M	42543	4.20	50.0	20	.	.	.	.	.
756	2016	Y	F	42543	4.60	50.0	51	42564	5.40	54.0	155	0.25
758	2016	Y	F	42545	5.90	54.5	48	.	.	.	.	.
761	2016	Y	F	42545	4.40	52.5	48	42564	6.55	59.0	149	0.33
763	2016	Y	M	42543	3.30	46.0	70	42564	4.45	51.0	144	0.25
765	2016	Y	F	42545	5.40	53.0	28	42564	7.20	60.0	42	0.34
781	2016	Y	M	.	.	.	.	42565	4.45	51.0	45	.
783	2016	Y	M	42545	3.80	49.0	94	42564	5.40	55.0	161	0.32
785	2016	Y	M	42545	4.00	48.5	85	.	.	.	.	.
817	2016	Y	M	.	.	.	.	42564	6.00	55.5	84	.
3614	2016	Y	M	42543	4.60	51.0	1	42564	.	54.0	127	0.21
3616	2016	Y	M	42543	4.00	49.5	45	.	.	.	.	.
3618	2016	Y	F	.	.	.	.	42564	6.90	59.0	59	.
3647	2016	Y	M	42545	5.25	52.0	51	.	.	.	.	.
3651	2016	Y	F	42545	3.60	48.0	131	42564	5.65	53.0	124	0.30
3654	2016	Y	M	42543	4.50	51.0	60	42565	6.00	55.5	221	0.33
3656	2016	Y	M	42545	5.20	56.0	84	.	.	.	.	.
3671	2016	Y	F	.	.	.	.	42564	5.10	53.5	83	.
3833	2016	Y	M	42543	5.75	54.0	99	42564	6.90	58.5	218	0.24
313	2019	Y	M	43642	3.50	46.0	67	.	.	.	.	0.30
388	2019	Y	F	43640	4.10	46.0	7	43661	7.10	57.0	21	0.43
776	2019	Y	F	43640	3.60	48.0	18	43663	6.80	60.0	42	0.49
888	2019	Y	M	.	.	.	.	43661	6.20	56.0	122	.
1363	2019	Y	F	43642	4.10	47.0	31	43663	7.50	60.0	29	0.48
1368	2019	Y	F	43640	4.60	45.0	58	.	.	.	.	0.26
1378	2019	Y	F	43642	4.20	49.0	211	.	.	.	.	.
1414	2019	Y	F	43641	3.40	42.0	22	43662	5.80	55.0	128	0.47
1416	2019	Y	F	.	.	.	.	43662	5.60	55.0	201	.
1437	2019	Y	M	.	.	.	.	43663	5.80	54.0	96	.
1531	2019	Y	M	43640	5.40	52.0	153	.	.	.	.	.
1563	2019	Y	M	43640	4.40	49.0	119	43661	6.30	57.0	204	0.31
1586	2019	Y	F	.	.	.	.	43663	7.20	60.0	59	.
1634	2019	Y	M	43640	5.00	55.0	54	.	.	.	.	0.23
1754	2019	Y	F	43640	3.80	47.0	103	.	.	.	.	0.36
1815	2019	Y	F	43641	3.30	48.0	101	43661	6.50	59.0	71	0.43
1855	2019	Y	F	43643	5.60	56.0	87	43662	8.10	64.0	67	0.28
1861	2019	Y	F	.	.	.	.	43663	7.00	62.0	142	.
3338	2019	Y	M	43641	4.10	47.0	14	43662	6.10	54.0	163	0.31
3441	2019	Y	F	43641	4.60	50.0	192	.	.	.	.	.
3513	2019	Y	M	43640	3.10	46.0	108	.	.	.	.	0.26
3788	2019	Y	M	43641	2.55	42.0	23	43658	5.10	52.0	41	0.37
3817	2019	Y	M	43640	3.90	48.0	95	.	.	.	.	.
4314	2019	Y	M	43641	3.30	48.0	67	.	.	.	.	.
4341	2019	Y	F	43641	4.80	51.0	81	.	.	.	.	0.37
4458	2019	Y	F	.	.	.	.	43663	6.90	61.0	98	.
4488	2019	Y	M	43640	2.70	43.0	175	.	.	.	.	.
4518	2019	Y	M	43640	3.20	46.0	102	.	.	.	.	0.36
4555	2019	Y	F	43641	3.70	46.0	69	.	.	.	.	0.45
4783	2019	Y	M	43640	3.30	45.0	30	.	.	.	.	0.34
4786	2019	Y	F	.	.	.	.	43662	6.90	57.0	236	.
5153	2019	Y	F	43642	4.20	47.0	22	.	.	.	.	0.46
5348	2019	Y	F	43640	4.30	51.0	79	43663	7.70	61.0	92	0.33
5673	2019	Y	M	43643	4.30	48.0	89	.	.	.	.	.
5773	2019	Y	F	43640	4.40	50.0	60	43662	7.30	58.0	140	0.39
5835	2019	Y	F	.	.	.	.	43661	6.00	56.0	237	.
5846	2019	Y	M	.	.	.	.	43661	4.80	50.0	106	.
6174	2019	Y	F	43640	4.90	53.0	142	.	.	.	.	0.28
6315	2019	Y	M	43641	4.00	48.0	77	.	.	.	.	.
6564	2019	Y	M	43640	4.20	51.0	127	.	.	.	.	.
6611	2019	Y	F	43640	3.00	42.0	43	.	.	.	.	0.46
6683	2019	Y	F	43643	3.60	47.0	71	.	.	.	.	0.44
6718	2019	Y	M	.	.	.	.	43663	6.50	56.0	100	.
6774	2019	Y	M	43640	4.10	48.0	144	.	.	.	.	.
6836	2019	Y	F	.	.	.	.	43661	6.10	57.0	103	.
6858	2019	Y	F	43643	4.50	48.0	159	43661	7.00	58.0	289	.
6868	2019	Y	F	43642	4.30	52.0	135	43662	6.80	58.0	113	0.40
7151	2019	Y	F	43643	5.30	55.0	286	.	.	.	.	.
7188	2019	Y	F	43640	5.60	51.0	5	.	.	.	.	.
7538	2019	Y	F	.	.	.	.	43662	8.00	62.0	156	.
7555	2019	Y	M	43640	3.50	46.0	77	.	.	.	.	.
7811	2019	Y	F	43640	4.00	50.0	84	43662	6.60	60.0	33	.
7831	2019	Y	M	43641	3.80	46.0	129	43663	6.50	57.0	122	0.37
7863	2019	Y	F	43640	6.50	55.0	105	43663	9.25	67.0	103	0.39
8364	2019	Y	M	43641	3.60	48.0	38	.	.	.	.	.
8631	2019	Y	F	43640	5.30	53.0	193	.	.	.	.	.
8644	2019	Y	F	43641	4.50	51.0	108	43663	7.60	60.0	315	0.38
8656	2019	Y	F	43640	4.00	49.0	84	.	.	.	.	.
8684	2019	Y	M	43643	3.60	47.0	180	.	.	.	.	0.26
8814	2019	Y	F	43640	2.70	43.0	21	43663	5.80	54.0	30	0.54
.	.	.	.	.	.	.	.	.	.	.	.	.
