# Supplementary material for: Chigger mite (Eutrombicula alfreddugesi) ectoparasitism does not contribute to sex differences in growth rate in eastern fence lizards (Sceloporus undulatus)
Source: Ecol Evol. 2023 Oct 11;13(10):e10590. doi: 10.1002/ece3.10590 (PMC10565727; doi:10.1002/ece3.10590)
Supplement: Supplementary file 2 — Appendix S2. [file ECE3-13-e10590-s001.csv]

Lizard ID Symbol	PhotoNumbers	ImageJCount	HandCount	Date	Predicted	Residual
Blue =	215-218	20	22	24-Jun	35.8478	-15.8478
Yellow A	219-221	113	101	24-Jun	119.3034	-6.3034
Yellow Bar	222-224	8	7	24-Jun	20.0018	-12.0018
Yellow Down Arrow	225-231	124	102	24-Jun	120.3598	3.6402
Blue 3 Bar	258-262	30	21	24-Jun	34.7914	-4.7914
Blue Pi	263-275	435	413	24-Jun	448.9002	-13.9002
Yellow W	276-284	23	29	24-Jun	43.2426	-20.2426
Yellow =	285-290	105	98	24-Jun	116.1342	-11.1342
Yellow ||.	291-296	172	160	24-Jun	181.631	-9.631
Yellow :	297-301	43	42	24-Jun	56.9758	-13.9758
Yellow Less Than Equal To	302-308	229	192	24-Jun	123.529	40.471
Yellow >	309-314	164	105	24-Jun	197.477	60.523
YR :	320-327	258	175	24-Jun	174.2362	13.7638
Blue Triple Dot	328-332	188	153	24-Jun	106.6266	39.3734
Blue Bar	333-337	146	89	24-Jun	84.4422	-20.4422
red | . |	338-342	64	68	24-Jun	146.7698	-8.7698
Red A	343-347	138	127	24-Jun	215.4358	13.5642
Blue :	363-373	224	211	25-Jun	235.5074	-11.5074
Blue Triangle	399-413	350	341	25-Jun	372.8394	-22.8394
