# Supplementary material for: Chigger mite (Eutrombicula alfreddugesi) ectoparasitism does not contribute to sex differences in growth rate in eastern fence lizards (Sceloporus undulatus)
Source: Ecol Evol. 2023 Oct 11;13(10):e10590. doi: 10.1002/ece3.10590 (PMC10565727; doi:10.1002/ece3.10590)
Supplement: Supplementary file 3 — Appendix S3. [file ECE3-13-e10590-s005.csv]

JUNE					JULY
Mites	Year	Sex	Body Condition		Mites	Year	Sex	Body Condition
3	2016	F	-0.02439		10	2016	F	-0.001
11	2016	F	-0.0234		19	2016	F	-0.049
21	2016	F	0.01699		28	2016	F	-0.015
25	2016	F	0.03831		42	2016	F	-0.002
26	2016	F	0.03831		45	2016	F	0.044
28	2016	F	0.03003		59	2016	F	0
33	2016	F	0.01262		68	2016	F	-0.012
38	2016	F	-0.01297		71	2016	F	-0.027
38	2016	F	-0.01226		83	2016	F	-0.004
39	2016	F	-0.01622		84	2016	F	0.015
40	2016	F	0.01754		85	2016	F	-0.02
40	2016	F	0.01584		85	2016	F	0.052
42	2016	F	0.02222		86	2016	F	-0.001
46	2016	F	-0.00141		96	2016	F	0
48	2016	F	0.03216		101	2016	F	-0.002
48	2016	F	-0.04658		102	2016	F	0.011
49	2016	F	-0.03546		104	2016	F	-0.002
51	2016	F	0.03624		104	2016	F	0.01
53	2016	F	0.01631		111	2016	F	0.015
54	2016	F	-0.03458		112	2016	F	0.018
62	2016	F	0.05863		118	2016	F	-0.004
63	2016	F	0.01374		124	2016	F	0.051
63	2016	F	-0.00164		125	2016	F	-0.08
64	2016	F	-0.01532		126	2016	F	-0.019
65	2016	F	0.02598		128	2016	F	0.03
67	2016	F	-0.06848		132	2016	F	-0.034
67	2016	F	-0.01244		142	2016	F	0.032
69	2016	F	-0.04516		149	2016	F	-0.021
69	2016	F	-0.01481		155	2016	F	0.008
71	2016	F	-0.01819		160	2016	F	-0.007
72	2016	F	0.0457		163	2016	F	0.001
73	2016	F	0.00909		173	2016	F	0.018
85	2016	F	0.01768		178	2016	F	-0.015
85	2016	F	-0.00916		195	2016	F	-0.036
95	2016	F	0.00419		212	2016	F	-0.017
100	2016	F	-0.01819		239	2016	F	0.064
103	2016	F	-0.02044		45	2016	M	0.017
114	2016	F	-0.0034		68	2016	M	0.018
131	2016	F	-0.01708		72	2016	M	-0.005
1	2016	M	0.00383		84	2016	M	0.009
2	2016	M	0.0121		84	2016	M	0.014
8	2016	M	-0.02482		87	2016	M	-0.022
18	2016	M	-0.02705		87	2016	M	-0.036
19	2016	M	0.02363		89	2016	M	0.019
19	2016	M	0.03587		97	2016	M	-0.044
20	2016	M	-0.01026		103	2016	M	-0.036
23	2016	M	-0.06352		118	2016	M	0.034
27	2016	M	-0.00018		120	2016	M	-0.02
28	2016	M	0.01599		120	2016	M	-0.015
29	2016	M	0.0072		121	2016	M	-0.028
34	2016	M	0.00994		125	2016	M	0.032
35	2016	M	0.00994		129	2016	M	0.007
37	2016	M	-0.06411		131	2016	M	-0.018
40	2016	M	0.00994		139	2016	M	0.009
44	2016	M	-0.02073		140	2016	M	0.019
44	2016	M	0.03718		144	2016	M	0.006
45	2016	M	-0.01855		144	2016	M	0.017
46	2016	M	0.04242		145	2016	M	-0.037
48	2016	M	0.02373		149	2016	M	0.022
51	2016	M	0.02094		161	2016	M	-0.016
51	2016	M	0.03631		161	2016	M	-0.016
52	2016	M	0.01756		162	2016	M	-0.025
55	2016	M	0.00497		170	2016	M	0.011
58	2016	M	-0.02073		171	2016	M	0.011
58	2016	M	0.02925		186	2016	M	0.001
59	2016	M	0.02094		212	2016	M	0.008
60	2016	M	-0.02705		218	2016	M	-0.007
60	2016	M	-0.00571		221	2016	M	0.02
61	2016	M	0.00994		221	2016	M	0.014
61	2016	M	-0.00004		302	2016	M	0.03
62	2016	M	-0.01652		21	2019	F	0.042
62	2016	M	0.00001		29	2019	F	0.02
62	2016	M	-0.04825		30	2019	F	0.003
66	2016	M	0.02244		33	2019	F	-0.035
67	2016	M	0.02039		42	2019	F	-0.022
69	2016	M	0.07303		59	2019	F	0.002
70	2016	M	-0.00799		67	2019	F	-0.004
71	2016	M	-0.03536		71	2019	F	-0.026
72	2016	M	-0.014		92	2019	F	0.016
72	2016	M	0.01592		98	2019	F	-0.03
73	2016	M	0.0019		103	2019	F	-0.023
74	2016	M	0.00635		103	2019	F	0.011
84	2016	M	-0.06295		113	2019	F	0.008
85	2016	M	0.00764		128	2019	F	-0.013
87	2016	M	-0.00257		140	2019	F	0.038
87	2016	M	0.01071		142	2019	F	-0.039
87	2016	M	-0.02583		156	2019	F	0.018
92	2016	M	-0.02239		201	2019	F	-0.028
94	2016	M	-0.0278		236	2019	F	0.03
97	2016	M	-0.02212		237	2019	F	-0.014
99	2016	M	0.02739		289	2019	F	0.02
107	2016	M	-0.00072		315	2019	F	0.025
125	2016	M	0.01945		41	2019	M	-0.015
153	2016	M	-0.00764		96	2019	M	0.002
5	2019	F	0.08112		100	2019	M	0.015
7	2019	F	0.04144		106	2019	M	-0.001
18	2019	F	-0.05452		122	2019	M	-0.005
21	2019	F	-0.07742		122	2019	M	-0.002
22	2019	F	0.04452		163	2019	M	0.024
22	2019	F	0.03195		204	2019	M	-0.016
31	2019	F	0.02149
43	2019	F	-0.00983
58	2019	F	0.1118
60	2019	F	-0.00524
69	2019	F	-0.00314
71	2019	F	-0.03499
79	2019	F	-0.0336
81	2019	F	0.01418
84	2019	F	-0.04663
84	2019	F	-0.02789
87	2019	F	-0.00564
101	2019	F	-0.09231
103	2019	F	-0.01151
105	2019	F	0.07581
108	2019	F	-0.01385
135	2019	F	-0.05161
142	2019	F	-0.01255
159	2019	F	0.04239
192	2019	F	0.01406
193	2019	F	0.02153
211	2019	F	-0.0067
286	2019	F	-0.01283
14	2019	M	0.05195
23	2019	M	-0.02004
30	2019	M	0.00959
38	2019	M	-0.02965
54	2019	M	-0.04946
67	2019	M	0.00891
67	2019	M	-0.06744
77	2019	M	0.0161
77	2019	M	0.00891
89	2019	M	0.04751
95	2019	M	0.00511
102	2019	M	-0.03001
108	2019	M	-0.0438
119	2019	M	0.03289
127	2019	M	-0.03506
129	2019	M	0.04462
144	2019	M	0.02683
153	2019	M	0.0509
175	2019	M	-0.0233
180	2019	M	-0.00453
