# Supplementary material for: Chigger mite (Eutrombicula alfreddugesi) ectoparasitism does not contribute to sex differences in growth rate in eastern fence lizards (Sceloporus undulatus)
Source: Ecol Evol. 2023 Oct 11;13(10):e10590. doi: 10.1002/ece3.10590 (PMC10565727; doi:10.1002/ece3.10590)
Supplement: Supplementary file 5 — Appendix S5. [file ECE3-13-e10590-s002.csv]

ToeClip	Sex	GR	GRslope
158	JF	0.26	0.29
161	JM		0.31
165	JF	0.23	0.28
174	JM		0.25
176	JF	0.30	0.36
178	JF	0.36	0.34
181	JM	0.17	0.16
185	JF	0.36	0.37
187	JF	0.27	0.27
341	JF	0.32	0.33
343	JF	0.16	0.17
363	JF	0.40	0.39
365	JF	0.38	0.36
381	JM	0.05	0.07
383	JF	0.32	0.31
413	JM	0.21	0.22
417	JF	0.31	0.30
431	JM	0.33	0.34
433	JM	0.23	0.23
437	JF	0.38	0.37
438	JF	0.33	0.34
441	JF	0.25	0.28
443	JM	0.10	0.16
445	JF	0.24	0.20
453	JF	0.36	0.34
454	JM	0.17	0.23
455	JF	0.31	0.39
456	JM	0.23	0.22
457	JM	0.29	0.26
458	JM	0.32	0.34
471	JF	0.31	0.29
473	JM		0.16
474	JF	0.31	0.29
475	JM	0.18	0.21
477	JM	0.26	0.26
478	JM		0.22
483	JM	0.26	0.24
541	JM	0.08	0.13
546	JM	0.20	0.23
548	JM	0.18	0.25
564	JF		0.30
567	JM	0.14	0.21
581	JF	0.32	0.35
583	JM	0.29	0.34
585	JM	0.19	0.23
587	JM	0.31	0.30
611	JF	0.34	0.37
613	JF	0.26	0.28
616	JM	0.14	0.18
617	JM	0.18	0.17
637	JF	0.29	0.27
743	JM	0.25	0.29
756	JF	0.19	0.25
761	JF	0.34	0.33
763	JM	0.24	0.25
765	JF	0.37	0.34
783	JM	0.32	0.32
3614	JM	0.14	0.21
3651	JF	0.26	0.30
3654	JM	0.20	0.33
3833	JM	0.21	0.24
